# Supplementary material for: Anti-Obesity Medications and the Risk of Obesity-Related Cancers in Older Women: A Propensity Score Matching Analysis of 2007–2015 SEER-Medicare Data
Source: Cancers (Basel). 2025 May 11;17(10):1624. doi: 10.3390/cancers17101624 (PMC12109998; doi:10.3390/cancers17101624)
Supplement: Supplementary file 1 [file cancers-17-01624-s001.zip]

Archive with 1 entries (1 files):
- cancers-3582253-supplementary.pdf
